# Supplementary material for: KRAS mutants confer platinum resistance by regulating ALKBH5 posttranslational modifications in lung cancer
Source: J Clin Invest. 2025 Feb 4;135(6):e185149. doi: 10.1172/JCI185149 (PMC11910214; doi:10.1172/JCI185149)
Supplement: Supplemental table 1 [file jci-135-185149-s064.xlsx]

## Sheet: Sheet1
Table 1: Antibodies used in this study
Antibody conjugate	Supplier	Catalog
anti-γ H2A.X	Cell signaling Technology	#9719S
anti-γ H2A.X	Thermo Fisher	MA1-2022
anti-ERK	Cell signaling Technology	#9102S
anti-p-ERK	Cell signaling Technology	#9106S
anti-JNK	Cell signaling Technology	#9252S
anti-p-JNK	Cell signaling Technology	#4671S
anti-Flag	Sigma	F1804
anti-ACTIN	Cell signaling Technology	#8457S
anti-Annexin V	Thermo Fisher	#17800774
anti-SUMO-1	Thermo Fisher	#33-2400
anti-phophoserine	Sigma	#P5747
anti-ALKBH5	Sigma	#HPA007196
anti-Strep	Sigma	#SAB2702216
anti- m6A	Synaptic Systems	# 202003
anti-phophotyrosine	Sigma	#SAB5200015
anti-METTL3	Sigma	SAB2104747
