# Supplementary material for: KRAS mutants confer platinum resistance by regulating ALKBH5 posttranslational modifications in lung cancer
Source: J Clin Invest. 2025 Feb 4;135(6):e185149. doi: 10.1172/JCI185149 (PMC11910214; doi:10.1172/JCI185149)
Supplement: Supplemental table 2 [file jci-135-185149-s065.xlsx]

## Sheet: Sheet1
Table S2. Sequences for RT-qPCR primers and shRNAs
RT-qPCR primers
hACTIN-5’	CATGTACGTTGCTATCCAGGC
hACTIN-3’	CTCCTTAATGTCACGCACGAT
hKRAS-5’	GGACTGGGGAGGGCTTTCT
hKRAS-3’	GCCTGTTTTGTGTCTACTGTTCT
hDDB2-5’	TCCTAGCAGAAGATGTGACTCA
hDDB2-3’	CACGCCAAGGATGTAGCCC
hXPC-5’	CTTCGGAGGGCGATGAAAC
hXPC-3’	TTGAGAGGTAGTAGGTGTCCAC
shRNAs Sequences
hKRAS shRNA#1-5’	CCGGCAGTTGAGACCTTCTAATTGGCTCGAGCCAATTAGAAGGTCTCAACTGTTTTG
hKRAS shRNA#1-3’	AATTCAAAACAGTTGAGACCTTCTAATTGGCTCGAGCCAATTAGAAGGTCTCAACTG
hKRAS shRNA#2-5’	CCGGGAGGGCTTTCTTTGTGTATTTCTCGAGAAATACACAAAGAAAGCCCTCTTTTG
hKRAS shRNA#2-3’	AATTCAAAAGAGGGCTTTCTTTGTGTATTTCTCGAGAAATACACAAAGAAAGCCCTC
UBC9 shRNA#1-5’	CCGGAGCAGAGGCCTACACGATTTACTCGAGTAAATCGTGTAGGCCTCTGCTTTTTTG
UBC9 shRNA#1-3’	AATTCAAAAAAGCAGAGGCCTACACGATTTACTCGAGTAAATCGTGTAGGCCTCTGCT
UBC9shRNA#2-5’	CCGGAGAAGTTTGCGCCCTCATAAGCTCGAGCTTATGAGGGCGCAAACTTCTTTTTTG
UBC9shRNA#2-3’	AATTCAAAAAAGAAGTTTGCGCCCTCATAAGCTCGAGCTTATGAGGGCGCAAACTTCT
hMETTL3 shRNA#1-5’	CCGGGCAAGTATGTTCACTATGAAACTCGAGTTTCATAGTGAACATACTTGCTTTTTG
hMETTL3 shRNA#1-3’	AATTCAAAAAGCAAGTATGTTCACTATGAAACTCGAGTTTCATAGTGAACATACTTGC
hMETTL3 shRNA#2-5’	CCGGGCTGCACTTCAGACGAATTATCTCGAGATAATTCGTCTGAAGTGCAGCTTTTTG
hMETTL3 shRNA#2-3’	AATTCAAAAAGCTGCACTTCAGACGAATTATCTCGAGATAATTCGTCTGAAGTGCAGC
hDDB2 shRNA#1-5’	CCGGGCAGAGGTGGTGATTTGTTAACTCGAGTTAACAAATCACCACCTCTGC TTTTTG
hDDB2 shRNA#1-3’	AATTCAAAAAGCAGAGGTGGTGATTTGTTAACTCGAGTTAACAAATCACCACCTCTGC
hDDB2 shRNA#2-5’	CCGGCCTCGCTACAACCTCATTGTTCTCGAGAACAATGAGGTTGTAGCGAGG TTTTTG
hDDB2 shRNA#2-3’	AATTCAAAAACCTCGCTACAACCTCATTGTTCTCGAGAACAATGAGGTTGTAGCGAGG
hXPC shRNA#1-5’	CCGGCCCACTGCCATTGGCTTATATCTCGAGATATAAGCCAATGGCAGTGGG TTTTTG
hXPC shRNA#1-3’	AATTCAAAAACCCACTGCCATTGGCTTATATCTCGAGATATAAGCCAATGGCAGTGGG
hXPC shRNA#2-5’	CCGGCCAGTGGAGATAGAGATTGAACTCGAGTTCAATCTCTATCTCCACTGG TTTTTG
hXPC shRNA#2-3’	AATTCAAAAACCAGTGGAGATAGAGATTGAACTCGAGTTCAATCTCTATCTCCACTGGCCGG
