# Supplementary material for: KRAS mutants confer platinum resistance by regulating ALKBH5 posttranslational modifications in lung cancer
Source: J Clin Invest. 2025 Feb 4;135(6):e185149. doi: 10.1172/JCI185149 (PMC11910214; doi:10.1172/JCI185149)
Supplement: Supporting data values [file jci-135-185149-s066.xlsx]

## Sheet: Fiure 1
Fig.1C	H522-	H522+	H292-	H292+	H23-	H23+	H2122-	H2122+
	0.58	12.927	1.993	18.187	4.167	3.887	1.453	8.796
	0.566	10.682	2.12	23.098	2.324	12.52	2.221	11.451
	2.434	5.223	1.445	16.934	2.083	1.483	2.767	4.206
	2.776	16.138	2.252	16.842	2.883	1.438	3.689	3.84
	1.931	12.66	2.844	11.461	1.872	6.207	1.433	2.53
	3.289	24.143	1.008	11.104	2.353	5.396	5.723	3.63
	2.83	23.861	1.765	13.537	1.011	5.01	0.737	2.692
	2.086	17.3	1.893	13.359	3.228	7.386	1.507	2.314
	1.5	8.918	3.584	10.695	1.056	10.235	2.043	5.355
	4.486	9.759	2.928	9.037	0.464	3.671	0.579	4.755
	H522-	H522+	H23-	H23+
Fig.1D	2.16	23.17	3.07	2.39
	1.57	18.57	1.81	1.8
	1.75	23.15	1.77	1.9
Fig. 1E	H522-	H522+	H23-	H23+
	339	106	421	339
	386	95	459	370
	361	120	462	375
Fig.1F	Vec	Vec+Cisplatin	KRAS G12V	KRAS G12V+Cisplatin
	1.59	28.95	0.763	1.59
	1.05	25.61	0.587	1.05
	1.86	26.96	0.894	1.86
Fig. 1H	Vec	Vec+Cisplatin	KRAS shRNA#1	KRAS shRNA#1+Cisplatin	KRAS shRNA#2	KRAS shRNA#2+Cisplatin
	1.14	1.32	0.92	52.4	1.26	55.1
	0.6	1.1	1	53.8	1.05	50.4
	0.42	1.35	1.15	54.7	1.2	49
Fig. 1J	H522_CPN-	H522_CPN+	H522_Paclitaxel+	H522_Paclitaxel&CPN+
	1.059	0.576	0.483	0.289
	1.006	0.474	0.46	0.177
	1.016	0.507	0.412	0.129
Fig. 1K	H23_CPN-	H23_CPN+	H23_Paclitaxel+	H23_Paclitaxel&CPN+
	0.885	0.73	0.371	0.452
	0.816	0.742	0.392	0.358
	0.813	0.77	0.451	0.435
Fig. 1L	H292_CPN-	H292_CPN+	H292_Paclitaxel+	H292_Paclitaxel&CPN+
	0.798	0.376	0.318	0.08
	1.12	0.598	0.438	0.13
	0.89	0.46	0.39	0.11
Fig. 1M	Scr-	Scr+PTX	KRAS sh#1-	KRAS sh#1+PTX	KRAS sh#2-	KRAS sh#2+PTX
	0.936	0.376	0.872	0.384	0.98	0.259
	1	0.305	0.884	0.222	0.8342	0.345
	0.969	0.268	0.938	0.321	0.941	0.347
Fig. 1N	Scr-	Scr+PTX	KRAS sh#1-	KRAS sh#1+PTX	KRAS sh#2-	KRAS sh#2+PTX
	0.986	0.477	0.907	0.438	0.999	0.452
	0.96	0.447	0.885	0.419	0.82	0.384
	1.032	0.522	0.883	0.397	0.842	0.426
Fig. 1O	Scr-	Scr+PTX	KRAS sh#1-	KRAS sh#1+PTX	KRAS sh#2-	KRAS sh#2+PTX
	0.936	0.376	0.872	0.384	0.98	0.259
	1	0.305	0.884	0.222	0.8342	0.345
	0.969	0.268	0.938	0.321	0.941	0.347

## Sheet: Figure 3
Fig.3B	H522 cis-	H522 cis+	H522_C9 sh1- cis-	H522_C9 sh1- cis+	H522_C9 sh2- cis-	H522_C9 sh2- cis+
rH2A.X	0.83	6.68	1.74	8.29	1.47	8.14
	1.1	7.2	2.33	8.79	2	8.81
	1.06	7.14	2.02	9.09	1.33	8.76
Fig.3D	H23 cis-	H23 cis+	H23_C9 sh1- cis-	H23_C9 sh1- cis+	H23_C9 sh2- cis-	H23_C9 sh2- cis+
rH2A.X	1.06	2.44	1.02	10.4	1.19	10.37
	1.06	4.32	0.38	10.82	0.5	10.82
	0.88	3.92	2.02	11.97	2.31	11.84
Fig.3G	H522-	H522+	H522 UBC9sh1-	H522 UBC9sh1+	H522 UBC9sh2-	H522 UBC9sh2+	H23-	H23+	H23 UBC9sh1-	H23 UBC9sh1+	H23 UBC9 sh2-	H23 UBC9sh2+
	4.76	42.9	3.6	48.57	4.92	53	1.38	2.55	3.93	64.6	2.92	52.2
	4.95	38.95	3.86	54.4	4	55.6	1.4	2.93	2.79	64	3.17	57
	3.61	55.61	3.33	51.64	4.21	62.8	1.49	2.41	3.14	65.5	3.34	55.8

## Sheet: Figure 4
Fig.4J	Vec	KRAS G12V	KRAS G12V+ L3 sh1	KRAS G12V+ L3 sh2
DDB2-RT	1.03	2.62	1.35	0.83
	0.75	3.17	0.9	1.22
	1.28	2.53	1.03	1.03
Fig.4K	Vec	KRAS G12V	KRAS G12V+ L3 sh1	KRAS G12V+ L3 sh2
XPC-RT	1.02	3.3	1.3	1.12
	1.03	3.17	1.07	0.9
	0.96	3.42	0.86	1.18
Fig.4L	Vec_IGG	Vec_m6A	G12V_IGG	G12V_m6A	G12V+L3sh1_IGG	G12V+L3sh1_m6A	G12V+L3sh2_IGG	G12V+L3sh2_m6A
DDB2-MeRIP	0.0709136	0.244535	0.151615	1.18857	0.141056	0.088112	0.09061	0.090691
	0.101059	0.37005	0.0971289	0.897625	0.169217	0.177718	0.126311	0.121483
	0.139539	0.333112	0.0919026	1.40192	0.0956453	0.122371	0.170223	0.16105
Fig.4M	Vec_IGG	Vec_m6A	G12V_IGG	G12V_m6A	G12V+L3sh1_IGG	G12V+L3sh1_m6A	G12V+L3sh2_IGG	G12V+L3sh2_m6A
XPC-MeRIP	0.114177	0.474803	0.200222	3.18553	0.117229	0.139511	0.172953	0.165573
	0.0556118	0.657119	0.206466	3.61045	0.158206	0.276703	0.145498	0.203
	0.157491	0.914004	0.103221	3.47203	0.204823	0.29055	0.143873	0.274175

## Sheet: Figure 5
Fig.5A	H522-_IGG	H522-_m6A	H522+_IGG	H522+_m6A	H522-H5 SD+_IGG	H522-H5 SD+_m6A	H522-L3 sh1+_IGG	H522-L3 sh1+_m6A	H522-L3 sh2+_IGG	H522-L3 sh2+_m6A	H23-_IGG	H23-_m6A	H23+_IGG	H23+_m6A	H23-H5 SD+_IGG	H23-H5 SD+_m6A	H23-L3 sh1+_IGG	H23-L3 sh1+_m6A	H23-L3 sh2+_IGG	H23-L3 sh2+_m6A
DDB2-MeRIP	0.114306	0.331428	0.107991	1.26407	0.0714207	0.258716	0.103237	0.183295	0.115788	0.245496	0.140249	0.646737	0.103946	2.84908	0.138853	0.248708	0.121273	0.436454	0.0854127	0.25838
	0.106715	0.30241	0.0731976	1.65822	0.116741	0.191969	0.137118	0.356109	0.0835096	0.20672	0.0702806	0.65697	0.136094	2.7438	0.0784335	0.307776	0.14274	0.276199	0.153732	0.24663
	0.0819797	0.451058	0.0933979	1.43684	0.112958	0.246251	0.105849	0.291644	0.108221	0.155942	0.157198	0.609038	0.104405	3.24876	0.106861	0.412475	0.132428	0.249192	0.130606	0.168073
Fig.5B	H522-_IGG	H522-_m6A	H522+_IGG	H522+_m6A	H522-H5 SD+_IGG	H522-H5 SD+_m6A	H522-L3 sh1+_IGG	H522-L3 sh1+_m6A	H522-L3 sh2+_IGG	H522-L3 sh2+_m6A	H23-_IGG	H23-_m6A	H23+_IGG	H23+_m6A	H23-H5 SD+_IGG	H23-H5 SD+_m6A	H23-L3 sh1+_IGG	H23-L3 sh1+_m6A	H23-L3 sh2+_IGG	H23-L3 sh2+_m6A
XPC-MeRIP	0.0954643	0.166691	0.118978	1.16592	0.142926	0.234755	0.144654	0.275885	0.0811044	0.243478	0.132642	0.40791	0.137039	2.0179	0.111978	0.282227	0.120524	0.326594	0.106051	0.29825
	0.0972368	0.235019	0.124319	1.14258	0.115379	0.194566	0.089761	0.257738	0.131867	0.255362	0.0905845	0.431252	0.14795	2.7346	0.0748378	0.308387	0.121178	0.287066	0.133544	0.269097
	0.107728	0.250072	0.124131	0.63373	0.137478	0.194459	0.137537	0.187761	0.0874849	0.239468	0.132658	0.592775	0.0971732	3.3335	0.152342	0.303829	0.114067	0.324723	0.0797749	0.245763
Fig.5C	H522-	H522+	H522-H5SD+	H522-L3sh1+	H522-L3sh2+	H23-	H23+	H23-H5SD+	H23-L3sh1+	H23-L3sh2+
DDB2-RT	1.12	2.54	0.76	0.79	0.89	1.53	4.47	0.76	1.03	0.7
	1.2	2.98	1.25	0.99	1.25	0.89	4.18	0.76	0.87	1.54
	0.74	3.42	1.08	1.36	1.18	0.79	4.44	1.4	1.31	1.29
Fig.5D	H522-	H522+	H522-H5SD+	H522-L3sh1+	H522-L3sh2+	H23-	H23+	H23-H5SD+	H23-L3sh1+	H23-L3sh2+
xpc-RT	0.74	3.48	0.81	0.87	0.9	0.96	5.31	1.17	1.26	1.09
	1.49	3.27	1.24	1.09	0.76	1.07	5.25	1.3	0.79	1.06
	0.91	4.48	1.11	0.83	1.38	0.94	5.72	0.72	0.92	1.04
Fig.5E		H522-			H522+			H522_H5 SD+			H522_L3 sh1+			H522_L3 sh2+
	0h	0.88	0.94	1.21	0.87	0.9	1.37	1.07	1.05	1	0.78	1.28	0.85	0.93	1.05	1.03
	4h	0.36	0.33	0.29	0.55	0.42	0.64	0.24	0.43	0.28	0.33	0.43	0.4	0.36	0.32	0.31
	8h	0.2	0.18	0.17	0.32	0.45	0.39	0.16	0.15	0.16	0.13	0.27	0.14	0.13	0.15	0.15
	12h	0.05	0.04	0.05	0.29	0.26	0.28	0.06	0.08	0.07	0.05	0.08	0.1	0.06	0.04	0.06
Fig.5F		H23-			H23+			H23_H5 SD+			H23_L3 sh1+			H23_L3 sh2+
	0h	0.8	1.12	1.12	0.94	0.98	1	0.96	1.03	1.23	0.83	0.99	1.39	0.92	1.02	1.24
	4h	0.37	0.35	0.59	0.85	0.9	0.83	0.34	0.51	0.38	0.41	0.39	0.41	0.58	0.46	0.41
	8h	0.21	0.36	0.22	0.69	0.61	0.63	0.3	0.27	0.25	0.28	0.27	0.17	0.33	0.28	0.24
	12h	0.1	0.11	0.07	0.41	0.61	0.41	0.07	0.07	0.07	0.08	0.08	0.09	0.06	0.08	0.06
Fig.5G		H522-			H522+			H522_H5 SD+			H522_L3 sh1+			H522_L3 sh2+
	0h	0.88	0.94	1.21	0.87	0.9	1.37	1.07	1.05	1	0.78	1.28	0.85	0.93	1.05	1.03
	4h	0.36	0.33	0.29	0.55	0.42	0.64	0.24	0.43	0.28	0.33	0.43	0.4	0.36	0.32	0.31
	8h	0.2	0.18	0.17	0.32	0.45	0.39	0.16	0.15	0.16	0.13	0.27	0.14	0.13	0.15	0.15
	12h	0.05	0.04	0.05	0.29	0.26	0.28	0.06	0.08	0.07	0.05	0.08	0.1	0.06	0.04	0.06
Fig.5H		H23-			H23+			H23_H5 SD+			H23_L3 sh1+			H23_L3 sh2+
	0h	1.11	1	0.9	1.07	1.23	0.94	1.12	0.98	0.96	1.14	0.94	1.07	1.02	1.07	1.19
	4h	0.71	0.69	0.66	0.88	0.93	0.93	0.61	0.62	0.66	0.48	0.56	0.87	0.64	0.74	0.44
	8h	0.34	0.38	0.39	0.72	0.7	0.89	0.26	0.32	0.34	0.34	0.28	0.33	0.43	0.24	0.24
	12h	0.22	0.29	0.28	0.44	0.47	0.4	0.17	0.19	0.27	0.16	0.17	0.21	0.19	0.23	0.24
Fig.5I	scr	DDB2 sh#3	DDB2 sh#5
	0.97	0.27	0.3
	1.03	0.25	0.29
	1	0.27	0.29
Fig.5J	scr	XPC sh#1	XPC sh#2
	0.97	0.32	0.23
	1.02	0.34	0.22
	1.01	0.31	0.2

## Sheet: Figure 6
Fig.6B	H522_Cis -	H522_Cis +	H23_Cis -	H23_Cis +	H23 (ALKBH5-SD)_Cis -	H23 (ALKBH5-SD)_Cis +
	0.69	0.19	1.12	0.79	1.02	0.15
	0.81	0.13	1.098	1.02	0.96	0.18
	0.84	0.11	0.7	0.69	0.61	0.16
	0.71	0.29	0.79	0.66	0.89	0.1
	0.33	0.17	0.81	0.62	0.57	0.26
	0.38	0.22	0.56	1.05	0.89	0.23
Fig.6C		H522_Cis+						H23_Cis-						H23_Cis+						H23 (A5-SD)_Cis-						H23 (A5-SD)_Cis+
	12d	117.085	102.74	45.5625	28.322	79.233	56.3945	117.212	65.025	70	100.719	92.512	56.7	92.512	100.602	61.852	41.6	100.92	87.725	113.49	78.652	59.904	68.9265	76.032	85.6745	78.652	68.77	73.9125	92.512	58.2435	113.438
	16d	106.2	84.5325	76.7295	75.106	35.525	28.8585	193.55	114.873	145.762	166.887	141.537	94.77	171.088	51.156	114.464	75.429	135.759	98.784	191.1	143.65	113.715	126	199.838	64.512	86.2125	66.825	47.952	102.602	68.77	125.087
	20d	81.792	101.338	94.77	88.75	38.88	35.525	325.424	202.502	231.04	255.792	230.625	164.714	289.132	90.0375	242.757	130.537	219.64	183.996	261.612	251.982	193.842	243.399	309.304	118.588	94.221	74.0015	54.15	69.5835	135.759	72.897
	24d	93.75	116.058	116.614	119.487	46.3905	38.232	464.788	323.783	367.84	194.936	263.786	261.792	425.25	144.256	360.406	208.738	317.812	280.845	292.5	289.688	282.437	355.008	441.45	198.198	106.171	86.25	63.2	82.5	148.84	81.634
	28d	144	126	136.462	133.209	60.0925	51.2705	676	478.216	641.966	302.872	413.526	374.46	590.646	249.139	528.22	315	440.422	423.864	538.996	588.062	440.725	436.364	561.834	306.656	88.4835	132.095	83.025	94.64	99.7195	166.698
Fig.6F	H522-_IGG	H522-_m6A	H522+_IGG	H522+_m6A	H23-_IGG	H23-_m6A	H23+_IGG	H23+_m6A	H23-H5SD-_IGG	H23-H5SD-_m6A	H23-H5SD+_IGG	H23-H5SD+_m6A
	0.0970977	0.237144	0.114322	0.64524	0.104784	0.676642	0.131938	1.88011	0.127566	0.203854	0.115903	0.292894
	0.102625	0.251037	0.111019	0.629022	0.101588	0.693622	0.142967	1.5894	0.103821	0.208752	0.113643	0.267117
	0.100355	0.458791	0.0907111	0.596577	0.100096	0.329085	0.0853885	1.7617	0.0982464	0.197026	0.112686	0.234678
Fig.6G	H522-_IGG	H522-_m6A	H522+_IGG	H522+_m6A	H23-_IGG	H23-_m6A	H23+_IGG	H23+_m6A	H23-H5SD-_IGG	H23-H5SD-_m6A	H23-H5SD+_IGG	H23-H5SD+_m6A
	0.0977395	0.551344	0.136147	0.919865	0.100702	1.13189	0.0996966	2.67719	0.134984	0.261877	0.0987944	0.258246
	0.0998332	0.655431	0.108419	0.98109	0.125017	1.1395	0.122497	1.68921	0.109846	0.296778	0.0874323	0.292586
	0.102484	0.462503	0.108468	1.11399	0.090068	0.851268	0.13167	2.18293	0.107137	0.344845	0.125551	0.306689
Fig.6H	H522-	H522+	H23-	H23+	H23-H5 SD+
	1.18	2.45	0.77	3.76	0.9
	0.82	2.93	1.25	4.63	1.14
	1.03	2.85	1.22	3.81	0.83
Fig.6I	H522-	H522+	H23-	H23+	H23-H5 SD+
	0.93	4.08	0.99	5.4	1
	1.01	3.3	1.09	5.62	1.13
	1.06	3.77	0.83	5.36	1.12

## Sheet: Figure 7
Fig. 7A	H522_Vec-	H522_Vec+	H522_METLL3sh1-	H522_METLL3sh1+	H522_METLL3sh2-	H522_METLL3sh2+	H23_Vec-	H23_Vec+	H23_METLL3sh1-	H23_METLL3sh1+	H23_METLL3sh2-	H23_METLL3sh2+
	2.09	43.06	2.918	42.17	2.78	38.18	1.86	3.33	21.18	68.98	19.54	67.85
	0.985	46	3.04	39.3	2.75	38.34	1.77	3.59	21.24	72.46	19.16	66.39
	1.248	47.4	3.09	35.08	2.95	38.02	2.06	3.43	22.51	69.77	21.97	69.58
Fig. 7D	H522 Cis-	H522 Cis+	H522 L3i+	H522 L3i+Cis+	H23 Cis-	H23 Cis+	H23 L3i+	H23 L3i+Cis+
	1.2	10.11	3.17	12.04	1.36	4.2	3.12	10.77
	1.1	8.42	3.14	11.49	1.87	3.17	3.19	9.84
	0.69	8.16	1.4	11.13	0.34	3.71	1.79	9.69
Fig. 7E	H522-	H522+	H522+L3inhibitor+	H23-	H23+	H23+ L3inbibitor+ Cis+
	310	96	72	340	275	76
	321	88	65	359	290	65
	356	116	83	379	304	82
Fig. 7G	H522-	H522+	H23-	H23+	H23+ L3 inhibitor +
	1521	270	1218.35	721.28	255.938
	1687.5	448	1544.49	759.577	270.738
	968	87.5	1328.12	887.35	210.938
	1080	169	816.08	925.125	240.318
	849.66	143.055	1009.2	1141	151.078
	550	127.872	935.995	268.324	153.664
Fig. 7H	H522-	H522+	H23-	H23+	H23+L3 inhibitor +
	2	0.75	1.89	1.87	0.7
	2.1	0.98	1.7	1.44	0.75
	1.54	0.41	2.14	1.12	0.58
	1.31	0.7	1.55	1.43	0.59
	1.53	0.61	1.35	0.7	0.52
	1.08	0.62	1.73	1.52	0.87

## Sheet: Figure 8
Fig.8B	PT1(W)			PT2(M)			PT3(W)			PT4(M)			PT5(W)			PT6(M)
DDB2	0.98	1.02	1	2.71	2.77	2.72	1.03	1.01	0.96	2.74	3.38	3.29	1	1.03	0.97	3.61	3.5	3.67
	PT1(W)			PT2(M)			PT3(W)			PT4(M)			PT5(W)			PT6(M)
Fig.8C
XPC	1.01	1.04	0.95	4.39	5.45	3.9	1.02	1	0.98	4.1	4.55	3.88	0.99	0.99	1.02	4.23	3.91	4.32
Fig.8D	PT1(W)_IGG			PT1(W)_m6A			PT2(M)_IGG			PT2(M)_m6A			PT3(W)_IGG			PT3(W)_m6A			PT4(M)_IGG			PT4(M)_m6A			PT5(W)_IGG			PT5(W)_m6A			PT6(M)_IGG			PT6(M)_m6A
DDB2	0.0717728	0.135594	0.102755	0.715719	0.497929	0.564116	0.102788	0.10015	0.0909026	1.4906	1.59028	2.07599	0.0874272	0.113766	0.100541	1.33375	0.536627	0.993977	0.0766061	0.125646	0.123028	1.81185	2.07691	2.47809	0.0733551	0.135148	0.100869	0.994289	0.900732	0.632686	0.103251	0.082119	0.11935	2.45252	1.52434	3.46886
Fig.8E	PT1(W)_IGG			PT1(W)_m6A			PT2(M)_IGG			PT2(M)_m6A			PT3(W)_IGG			PT3(W)_m6A			PT4(M)_IGG			PT4(M)_m6A			PT5(W)_IGG			PT5(W)_m6A			PT6(M)_IGG			PT6(M)_m6A
DDB2	0.100692	0.0737196	0.134717	1.67376	0.96404	1.40758	0.0902772	0.191029	0.0982045	3.02751	2.82369	3.15783	0.0902993	0.0980202	0.11298	1.22355	1.4317	1.27941	0.0664126	0.183609	0.114425	3.02413	3.59505	4.01238	0.0652069	0.0976354	0.157072	1.04676	1.82911	1.3209	0.089197	0.101575	0.124687	2.92132	3.68398	2.81556

## Sheet: Supplemental Fig. 1
Supplemental Fig. 1F	scramble	KRAS sh#1	KRAS sh#2
	1.14	0.27	0.2
	0.88	0.24	0.28
	1	0.31	0.23
Supplemental Fig. 1G	Scr-	Scr+PTX	KRAS sh#1-	KRAS sh#1+PTX	KRAS sh#2-	KRAS sh#2+PTX
	1.178	0.48	0.887	0.536	0.9138	0.552
	0.952	0.546	0.997	0.438	0.9726	0.478
	1.078	0.442	0.964	0.449	0.807	0.428

## Sheet: Supplemental Fig. 3
Supplemental Fig. 3H	H23-	H23+	H23++G12Ci
	0.125071	0.238839	0.117167
	0.0880695	0.188761	0.0996267
	0.10454	0.211053	0.107435
Supplemental Fig. 3I	H23-	H23+	H23++
	0.0987819	0.198555	0.108981
	0.108563	0.220945	0.108926
	0.103497	0.209348	0.108954

## Sheet: Supplemental Fig. 4
Supplemental Figure 4A	Vec	KRAS G12V	KRAS G12V+ALKBH5	KRAS G12V+SD-ALKBH5
	0.82	2.62	1.57	0.8
	1.18	3.21	2.78	1.24
	1.04	2.57	2.99	1.11
Supplemental Figure 4B	Vec	KRAS G12V	KRAS G12V+ALKBH5	KRAS G12V+SD-ALKBH5
	0.77	3.26	2.8	1.04
	1.03	3.39	3.28	0.96
	1.26	3.16	3.22	0.91
Supplemental Figure 4C	Vec-	Vec+	G12V-	G12V+	S17N-	S17N+
	0.81	2.87	2.01	4.16	1.21	2.19
	1.01	3.68	2.4	4.28	0.81	3.31
	1.23	1.94	2.21	4.44	0.97	2.1
Supplemental Figure 4D	Vec-	Vec+	G12V-	G12V+	S17N-	S17N+
	0.89	3.01	2.09	6.15	1.09	3.14
	0.97	3.93	3.5	5.06	0.87	3.2
	1.35	2.36	2.4	5.28	1.23	2.92
Supplemental Figure 4E	H522-	H522+	H23-	H23+
	0.98	2.77	1.27	3.85
	0.98	2.46	0.97	3
	1.04	2.53	1.03	3.74
Supplemental Figure 4F	H522-	H522+	H23-	H23+
	0.96	4.37	1.02	5.18
	1.02	3.34	1.23	5.41
	1.03	3.15	0.81	6.76
Supplemental Figure 4G		H23_CPN-			H23_CPN+			H23_CPN+&KRAS G12Ci						Cis+_0h			Cis+_4h			Cis+_8h			Cis+_12h			Cis+G12Ci+_0h			Cis+G12Ci+_4h			Cis+G12Ci+_8h			Cis+G12C+_12h
	0 h	0.89	0.86	1.3	0.86	0.99	1.43	0.97	0.88	1.1
	4 h	0.38	0.51	0.39	1.13	0.76	0.74	0.44	0.36	0.54
	8 h	0.32	0.18	0.23	0.6	0.67	0.59	0.25	0.22	0.3
	12 h	0.08	0.09	0.1	0.46	0.55	0.44	0.07	0.11	0.09
Supplemental Figure 4H		H23_CPN-			H23_CPN+			H23_CPN+&KRAS G12Ci
	0 h	0.95	0.86	1.22	1.15	1.28	0.84	1.29	0.74	1.19
	4 h	0.6	0.59	0.65	0.61	0.96	0.9	0.69	0.73	0.35
	8 h	0.38	0.31	0.26	0.71	0.74	0.68	0.42	0.3	0.29
	12 h	0.19	0.24	0.31	0.45	0.49	0.35	0.21	0.27	0.23
Supplemental Figure 4I		H23_CPN-			H23_CPN+			H23_CPN+&ERKi
	0 h	0.73	1.06	1.29	0.95	1.1	1.09	0.92	0.79	1.19
	4 h	0.41	0.4	0.57	1.04	0.78	0.77	0.39	0.56	0.46
	8 h	0.18	0.3	0.27	0.54	0.75	0.72	0.27	0.19	0.33
	12 h	0.07	0.11	0.11	0.55	0.46	0.36	0.15	0.1	0.08
Supplemental Figure 4J		H23_CPN-			H23_CPN+			H23_CPN+&ERKi
	0 h	0.99	0.94	1.07	0.85	0.94	1.18	0.85	1.11	1.03
	4 h	0.62	0.76	0.7	0.86	0.93	0.91	0.55	0.85	0.52
	8 h	0.34	0.39	0.36	0.74	0.67	0.84	0.39	0.36	0.27
	12 h	0.2	0.22	0.36	0.44	0.47	0.39	0.25	0.27	0.21

[truncated: 3 more sheets: Supplemental Fig.5, Supplemental Figure.6, Supplemental Fig.7]
